# Supplementary material for: An Oxylipin-Related Nutrient Pattern and Risk of Type 1 Diabetes in the Diabetes Autoimmunity Study in the Young (DAISY)
Source: Nutrients. 2023 Feb 14;15(4):945. doi: 10.3390/nu15040945 (PMC9962656; doi:10.3390/nu15040945)
Supplement: Supplementary file 1 [file nutrients-15-00945-s001.zip]

Archive with 1 entries (1 files):
- nutrients-2188613-supplementary.pdf
